# Supplementary material for: The Assessment of Serum Cytokines in Oral Squamous Cell Carcinoma Patients: An Observational Prospective Controlled Study
Source: J Clin Med. 2022 Sep 14;11(18):5398. doi: 10.3390/jcm11185398 (PMC9503270; doi:10.3390/jcm11185398)
Supplement: Supplementary file 1 [file jcm-11-05398-s001.zip]

Archive with 1 entries (1 files):
- jcm-1847839-supplementary.pdf
